# Supplementary material for: Evaluation of Dietary Bioactive Agents Against Aflatoxin B1 and Ochratoxin A-Induced Duodenal Toxicity in Rats
Source: Foods. 2025 May 18;14(10):1793. doi: 10.3390/foods14101793 (PMC12111047; doi:10.3390/foods14101793)
Supplement: Supplementary file 1 [file foods-14-01793-s001.zip]

Archive with 1 entries (1 files):
- foods-3638812-supplementary.xlsx
