# Supplementary material for: Evaluation of Dietary Bioactive Agents Against Aflatoxin B1 and Ochratoxin A-Induced Duodenal Toxicity in Rats
Source: Foods. 2025 May 18;14(10):1793. doi: 10.3390/foods14101793 (PMC12111047; doi:10.3390/foods14101793)
Supplement: Supplementary file 1 [file foods-14-01793-s001.zip › foods-3638812-supplementary.xlsx]

## Sheet: Weight gain
Control
			Week 1	Week 2	Week 3	Week 4
	Sex	Rat	weight (g)	weight (g)	weight (g)	weight (g)	weight gain	Promedio	SD	T-test	Group	Male	Female	Male SD	Female SD
	Male	1	280	300.3	312.8	325.8	45.8	44.756	12.5384	0.552869	Control	44.76	81.1	12.5384	15.0765
	Male	2	269	303.4	326.8	328.6	59.6				OTA	50.6	19.6	17.5869	5.12835
	Male	3	285	253	303.1	320.1	35.1				AFB1+OTA	-24.58	-4.22	8.87761	24.0896
	Male	4	273	286	299.5	302.5	29.5				FW+OTA	52.2	34.76	12.112	8.78453
	Male	5	277	311.2	325.1	330.78	53.78				FW+AFB1+OTA	51.24	34.2	9.51436	2.97405
	Female	6	164	219	244.1	265	101	81.1	15.0765	0.00140605	FW+P	61.26	47.74	7.59987	16.7809
	Female	7	164	215.4	217.8	230.5	66.5				FW+P+AFB1	53.54	40.74	16.607	12.2649
	Female	8	168	223.4	245.3	260	92				FW+P+OTA	62.85	30.87	39.4682	5.87905
	Female	9	162	215.2	224.3	230	68				FW+P+AFB1+OTA	15.8	35	14.8484	16.2902
	Female	10	167	209.4	224.7	245	78
OTA			Week 1	Week 2	Week 3	Week 4
	Sex	Rat	weight (g)	weight (g)	weight (g)	weight (g)	weight gain
	Male	1	263	277	287	295	32	50.6	17.5869	0.552869
	Male	2	284	308	327	337	53
	Male	3	280	296	310	313	33
	Male	4	267	293	302	333	66
	Male	5	287	318	330	356	69
	Female	6	170	176	182	183	13	19.6	5.12835	0.00140605
	Female	7	165	173	180	181	16			***
	Female	8	156	170	175	180	24
	Female	9	160	176	178	185	25
	Female	10	156	162	174	176	20
AFB1+OTA			Week 1	Week 2	Week 3	Week 4
	Sex	Rat	weight (g)	weight (g)	weight (g)	weight (g)	weight gain
	Male	1	296	248.2	265.9	283	-13	-24.58	8.87761	0.000462414
	Male	2	284	246.2	244.2	264.1	-19.9			***
	Male	3	290	242.4	243.6	258.4	-31.6
	Male	4	277	268.4	248.5	253.6	-23.4
	Male	5	292	275.3	259	257	-35
	Female	6	193	167.2	197.7	222.7	29.7	-4.22	24.0896	0.00107445	* p < 0.05, **p < 0.01, *** p < 0.001
	Female	7	197	203.1	187.6	203.9	6.9			***
	Female	8	192	180.3	156.8	166.4	-25.6
	Female	9	207	183.5	158.7	178.5	-28.5
	Female	10	190	201.6	165.5	186.4	-3.6
FW+OTA			Week 1	Week 2	Week 3	Week 4
	Sex	Rat	weight (g)	weight (g)	weight (g)	weight (g)	weight gain
	Male	1	280	346.3	364	352	72	52.2	12.112	0.401254
	Male	2	298	353	371	350	52
	Male	3	287	323	342	336	49
	Male	4	295	334	343	344	49
	Male	5	310	350	356.5	349	39
	Female	6	202	231.1	236	230	28	34.56	8.78453	0.00860507
	Female	7	180	211.2	245	212	32			**
	Female	8	189.2	202	215	220	30.8
	Female	9	160	211.5	218.6	210	50
	Female	10	180	189.2	210.8	212	32
FW+AFB1+OTA			Week 1	Week 2	Week 3	Week 4
	Sex	Rat	weight (g)	weight (g)	weight (g)	weight (g)	weight gain
	Male	1	180	256	247.5	247.1	67.1	51.24	9.51436	0.423591	* p < 0.05, **p < 0.01, *** p < 0.001
	Male	2	180	218	207.7	226	46
	Male	3	198	250	243.2	251.2	53.2
	Male	4	195	245	222.4	239.7	44.7
	Male	5	210	241	243.4	255.2	45.2
	Female	6	130	144	158.5	161	31	34.2	2.97405	0.00321636
	Female	7	132	145	155.4	168	36			**
	Female	8	140	152	167.2	173.7	33.7
	Female	9	120	127	156.5	152	32
	Female	10	130	144	136.8	168.3	38.3
FW+P			Week 1	Week 2	Week 3	Week 4
	Sexe	Rat	weight (g)	weight (g)	weight (g)	weight (g)	weight gain
	Male	1	310	344	361.7	376.4	66.4	61.26	7.59987	0.0526597
	Male	2	320	342	371.5	389.9	69.9			*
	Male	3	330	343	371.7	390	60
	Male	4	310	334	355.9	370	60
	Male	5	310	339	368.1	360	50
	Female	6	200	215	233.9	238.2	38.2	47.74	16.7809	0.0493843
	Female	7	180	194	211.8	217.2	37.2			*
	Female	8	184	198	252.7	230.2	46.2
	Female	9	190	235	248.1	267.1	77.1
	Female	10	220	239	222.3	260	40
FW+P+AFB1			Week 1	Week 2	Week 3	Week 4
	Sex	Rat	weight (g)	weight (g)	weight (g)	weight (g)	weight gain
	Male	1	260	273	275.4	301.5	41.5	53.54	16.607	0.399247
	Male	2	255	273	267	293	38
	Male	3	245	264	266.7	302.4	57.4
	Male	4	260	276	289.8	310.9	50.9
	Male	5	230	264	289.1	309.9	79.9
	Female	6	140	165	189.7	185.2	45.2	40.74	12.2649	0.00507063
	Female	7	155	173	188.2	189.4	34.4			**
	Female	8	130	158	182.3	181.5	51.5
	Female	9	140	163	166.5	190.2	50.2
	Female	10	160	170	188.2	182.4	22.4
FW+P+OTA			Week 1	Week 2	Week 3	Week 4
	Sex	Rat	weight (g)	weight (g)	weight (g)	weight (g)	weight gain
	Male	1	280	304.3	329.2	320.9	40.9	62.846	39.4682	0.43498
	Male	2	260	286	312.3	320	60
	Male	3	280	295.2	308	312.33	32.33
	Male	4	189	301	318.4	320	131
	Male	5	280	296.7	306.1	330	50
	Female	6	210	225	234.6	240.9	30.9	30.866	5.87905	0.00252755
	Female	7	190	218.7	227.4	230	40			**
	Female	8	198	205.4	219.1	230	32
	Female	9	195	211.1	217.8	220.23	25.23
	Female	10	193	217	208.8	219.2	26.2
FW+P+AFB1+OTA			Week 1	Week 2	Week 3	Week 4
	Sex	Rat	weight (g)	weight (g)	weight (g)	weight (g)	weight gain
	Male	1	260	277	281.4	288.9	28.9	15.8	16.3959	0.0492801
	Male	2	270	284	266.4	260.2	-9.8			*
	Male	3	260	267	263.8	271	11
	Male	4	265	286	280	283.3	18.3
	Male	5	240	276	258	270.6	30.6
	Female	6	160	173	174.5	170.1	10.1	35	16.2902	0.0192542
	Female	7	140	157	167.9	167	27			**
	Female	8	140	158	167.2	184.3	44.3
	Female	9	150	163	183.8	199.3	49.3
	Female	10	160	170	183.6	204.3	44.3

## Sheet: Duodenum (g)
Group	Sex	Rat	Weight duedenum (g)	Average	SD	t-test		Group	Male	SD	Female	SD
Control	Male	1	3.628	3.5418	0.330974	0.98082		Control	3.5418	0.330974	3.4012	0.436381
	Male	2	3.637					OTA	3.5374	0.0787706	2.9898	0.0443982
	Male	3	2.989					AFB1+OTA	3.6752	0.175891	3.5446	0.110115
	Male	4	3.574					FW+OTA	3.3294	0.387286	3.4512	0.281911
	Male	5	3.881					FW+AFB1+OTA	3.6378	0.375863	3.3436	0.272395
	Female	6	3.469	3.4012	0.436381	0.108267		FW+P	3.5032	0.361824	3.5376	0.340195
	Female	7	3.896					FW+P+AFB1	3.5982	0.336947	3.399	0.289054
	Female	8	2.829					FW+P+OTA	3.5076	0.277879	3.5408	0.253896
	Female	9	3.102					FW+P+AFB1+OTA	3.7276	0.193672	3.4572	0.147674
	Female	10	3.71
OTA	Male	1	3.578	3.5374	0.0787706	0.98082
	Male	2	3.438
	Male	3	3.642
	Male	4	3.489
	Male	5	3.54
	Female	6	2.972	2.9898	0.0443982	0.108267
	Female	7	2.972
	Female	8	3.044
	Female	9	2.935
	Female	10	3.026
AFB1+OTA	Male	1	3.867	3.6752	0.175891	0.46396
	Male	2	3.604
	Male	3	3.568
	Male	4	3.856
	Male	5	3.481
	Female	6	3.54	3.5446	0.110115	0.547663
	Female	7	3.617
	Female	8	3.678
	Female	9	3.495
	Female	10	3.393
FW+OTA	Male	1	3.651	3.3294	0.387286	0.470155
	Male	2	2.799
	Male	3	3.482
	Male	4	3.666
	Male	5	3.049
	Female	6	3.783	3.4512	0.281911	0.851414
	Female	7	3.508
	Female	8	3.638
	Female	9	3.209
	Female	10	3.118
FW+AFB1+OTA	Male	1	3.744	3.6378	0.375863	0.737296
	Male	3	3.008
	Male	4	3.922
	Male	5	3.912
	Female	6	3.603	3.3436	0.272395	0.740436
	Female	7	3.668
	Female	8	3.223
	Female	9	3.077
	Female	10	3.147
FW+P	Male	1	3.248	3.5032	0.361824	0.819832
	Male	2	3.689
	Male	3	3.094
	Male	4	4.009
	Male	5	3.476
	Female	6	3.071	3.5376	0.340195	0.685709
	Female	7	3.555
	Female	8	3.988
	Female	9	3.682
	Female	10	3.392
FW+P+AFB1	Male	1	3.763	3.5982	0.336947	0.741655
	Male	2	3.103
	Male	3	3.417
	Male	4	3.759
	Male	5	3.949
	Female	6	3.209	3.399	0.289054	0.987463
	Female	7	3.531
	Female	8	3.148
	Female	9	3.262
	Female	10	3.845
FW+P+OTA	Male	1	3.233	3.5076	0.277879	0.887479
	Male	2	3.685
	Male	3	3.584
	Male	4	3.831
	Male	5	3.205
	Female	6	3.511	3.5408	0.253896	0.366954
	Female	7	3.981
	Female	8	3.338
	Female	9	3.453
	Female	10	3.421
FW+P+AFB1+OTA	Male	1	3.875	3.7276	0.193672	0.319488
	Male	2	3.984
	Male	3	3.655
	Male	4	3.527
	Male	5	3.597
	Female	6	3.496	3.4572	0.147674	0.80455
	Female	7	3.257
	Female	8	3.356
	Female	9	3.567
	Female	10	3.61

## Sheet: Table S1
Group (male+female)	Sample name	RNA	Ratio 260/280	Ratio 260/230
		concentration (ng/μl)
	L1	269	2157	2279
	L2	321.9	2051	2299
	L3	1734.4	2094	2229
Control	L4	155.1	2123	2272
	L5	839	2123	2075
	L6	2226.6	1.97	2.06
	L7	1073.3	2.13	2.10
	L8	553	2.06	2.20
	L9	1107.1	2.13	2.35
	L10	745.3	2.14	2.30
	H1	6722.4	1985	2100
	H2	444.5	2125	2234
	H3	432.8	2134	2192
FW+P	H4	1288.3	2119	2259
	H5	2454.5	1972	2055
	H6	812.4	2.14	2.39
	H7	1543.2	2.13	2.25
	H8	1430.6	2.11	2.26
	H9	1223.8	2.12	2.21
	H10	397.5	2.11	2.47
	B1	314.4	2071	2377
	B2	1507.7	2.11	2332
	B3	822.1	2128	2277
	B4	2362.5	1919	2025
	B5	704	2134	2466
OTA	B6	5387.5	2065	2199
	B7	2337.6	1884	1893
	B8	2193.3	1996	2114
	B9	2296.5	1948	2060
	B10	2432.6	1857	1927
	D1	562.6	1999	2039
	D2	2485.9	1835	1896
	D3	160.6	2160	1889
	D4	170.9	2135	2221
AFB1+OTA	D5	832	2155	2304
	D6	1425.8	2102	2314
	D7	1215.6	2135	2336
	D8	1343.4	2115	2312
	D9	1194.9	2137	2361
	D10	1526.6	2106	2311
FW+OTA	E1	170.7	1979	1805
	E2	473.6	2095	2199
	E3	1521.1	2115	2257
	E4	2157.2	2014	2097
	E5	2267.2	1978	2.06
	E6	5240.8	2035	2235
	E7	1263.1	2126	2270
	E8	2266.6	1996	2084
	E9	2378.3	1945	2037
	E10	1687.9	2075	2237
	G1	596	2041	2185
	G3	2199.2	1986	2103
	G4	4899.4	2085	2227
FW+AFB1+OTA	G5	719.4	2097	2336
	G6	1213.7	2130	2352
	G7	557.1	2053	2241
	G8	204.2	2056	2144
	G9	1324.7	2094	2344
	G10	888.9	2141	2399
	J1	6216	2031	2137
	J2	1895.8	2092	2224
FW+P+AFB1
	J3	6644.2	2002	2137
	J4	2241.4	2056	2205
	J5	1638.3	2110	2188
	J6	2122.9	2.05	2.21
	J7	1373.8	2.12	2.28
	J8	1143.6	2.14	2.27
	J9	321.2	2.08	1.93
	J10	519.3	2.08	2.23
	I1	374.2	2129	2003
	I2	413.7	2120	2241
	I3	592.9	2133	2185
	I4	6269.5	2069	2216
FW+P+OTA	I5	307.3	2171	2222
	I6	1196.8	2.13	2.33
	I7	2422.4	1.92	2.04
	I8	2027.7	2.06	1.79
	I9	303.2	2.08	2.10
	I10	792.8	2.14	2.38
	K1	890.6	2143	2418
FW+P+AFB1+	K2	2271.8	2054	2187
OTA
	K3	620.7	2065	2136
	K4	516	2139	2299
	K5	828.7	2136	2397
	K6	568.4	2.00	2.14
	K7	601.9	2.09	2.01
	K8	1620.3	2.08	2.24
	K9	614.5	2.06	2.13
	K10	612.1	2.04	2.16
